# Supplementary material for: The Amyloid Fibril-Forming β-Sheet Regions of Amyloid β and α-Synuclein Preferentially Interact with the Molecular Chaperone 14-3-3ζ
Source: Molecules. 2021 Oct 11;26(20):6120. doi: 10.3390/molecules26206120 (PMC8538830; doi:10.3390/molecules26206120)
Supplement: Supplementary file 1 [file molecules-26-06120-s001.zip]

Archive with 1 entries (1 files):
- molecules-1364882-supplementary.pdf
